# Supplementary material for: Influence of Temperature on Growth of Four Different Opportunistic Pathogens in Drinking Water Biofilms
Source: Microorganisms. 2023 Jun 14;11(6):1574. doi: 10.3390/microorganisms11061574 (PMC10303289; doi:10.3390/microorganisms11061574)
Supplement: Supplementary file 1 [file microorganisms-11-01574-s001.zip]

Archive with 1 entries (1 files):
- microorganisms-2407785-supplementary.pdf
